# Supplementary material for: Association between rare, genetic variants linked to autism and ultrasonography fetal anomalies in children with autism spectrum disorder
Source: J Neurodev Disord. 2024 Sep 30;16:55. doi: 10.1186/s11689-024-09573-6 (PMC11443733; doi:10.1186/s11689-024-09573-6)
Supplement: Supplementary file 3 — Supplementary Material 3 [file 11689_2024_9573_MOESM3_ESM.xlsx]

## Sheet: Table S2
Supplementary Table S3. List of mutations in the study cohort
Gene name	Inheritance type	Functional consequence	Genomic position (hg38)	Base change	Autscore	Gene expression cluster	UFA (type/location)
ALG12	De novo	LoF	Chr22: 49904489	TT>Del	11	3	-
ANK2#	Dominant	Missense	Chr4:113355801	A>C	11	-	SA/U
	Dominant	Missense	Chr4:113355801	A>C	11	-	SM/U
ANKS1B	Dominant	LoF	Chr12: 99399769	G>A	12	2	SA/H
ARHGEF2	Dominant	LoF	Chr1: 155950963	G>A	16	4	SA/H&B
ASH1L	Dominant	Missense	Chr1: 155478027	T>C	11	4	SM/U
ASPM	Dominant	LoF	Chr1: 197101468	TC>Del	11	1	-
ATP1A1	Dominant	Missense	Chr1: 116395256	G>A	13	-	-
ATP2B2	De novo	Missense	Chr3: 10375477	C>T	16	2	-
BAZ2B	Dominant	LoF	Chr2: 159374755	T>C	16	3	SM/U
CACNA1C	Dominant	LoF	Chr12: 2681949	G>A	22	3	-
	Dominant	LoF	Chr12: 2606998	C>T	12	3	SM/U
CACNA1E	Dominant	Missense	Chr1: 181762614	C>T	15	2	-
	Dominant	LoF	Chr1: 181763419	G>A	11	2	-
	Dominant	Missense	Chr1: 181798362	G>A	11	2	-
	Dominant	Missense	Chr1: 181798362	G>A	11	2	SA/H&B
CD36	Recessive	LoF	Chr7: 80656639	C>T	15	2	SA/H
CENPJ	Dominant	LoF	Chr13: 24906906	G>A	15	3	-
	Dominant	LoF	Chr13: 24884403	C>A	12	3	-
CEP290	Dominant	LoF	Chr12: 88086083	G>A	15	3	SA/H&B
CHD2	Dominant	Missense	Chr15: 92991516	C>T	12	4	-
CHD7	Dominant	Missense	Chr8: 60821911	C>T	11	3	SA/U
CHD8	Dominant	Missense	Chr14: 21394304	A>G	12	4	SA/U
CREBBP	Dominant	Missense	Chr16: 3729019	C>T	12	4	-
DHX30	Dominant	Missense	Chr3: 47848231	C>T	14	4	-
DNAH17	De Novo	LoF	Chr17: 78476658	G>A	16	1	-
DPYD	Dominant	LoF	Chr1: 97515785	G>A	14	3	SA/H&B
	Dominant	LoF	Chr1: 97515785	G>A	14	3	-
DST	Dominant	LoF	Chr6: 56620664	G>A	17	4	SA/H
DYNC1H1	Dominant	Missense	Chr14: 102034428	C>T	12	4	-
	Dominant	Missense	Chr14: 102034084	C>A	12	4	SM/U
	Dominant	Missense	Chr14: 101986600	G>A	12	4	SA/H, H&B
	Dominant	Missense	Chr14: 101986600	G>A	12	4	SM/ H&B
	Dominant	Missense	Chr14: 101986600	G>A	12	4	-
EHMT1	De novo	LoF	Chr9: 137728496	C>T	21	3	SM/H
EPHB2	Dominant	Missense	Chr1: 22908049	C>T	11	1	-
ESR2	Dominant	Missense	Chr14: 64235043	C>T	12	1	-
FAM126A	Dominant	LoF	Chr7: 22947107	G>A	11	3	-
GABBR2	Dominant	LoF	Chr9: 22947107	C>A	18	2	SA/U
HSPB1	De novo	LoF	Chr7: 76303866	G>T	16	4	SA/ H&B
IRF3	De novo	LoF	Chr19: 49659836	G>C	12	4	-
KCNQ3	Dominant	Missense	Chr8: 132129963	C>T	12	2	-
KCNQ3	Dominant	Missense	Chr8: 132134372	T>G	11	2	-
LRP1	Dominant	LoF	Chr12: 57205234	GA>G	15	4	-
	Dominant	Missense	Chr12: 57198551	C>T	11	4	-
	Dominant	Missense	Chr12: 57198551	C>T	11	4	-
LRP2	Dominant	LoF	Chr2: 169154602	AC>A	15	1	-
	Dominant	Missense	Chr2: 169212088	C>T	11	1	SM/O, SA/H
	Dominant	Missense	Chr2: 169212088	C>T	11	1	-
	Dominant	Missense	Chr2: 169212088	C>T	11	1	-
MAP1A	Dominant	LoF	Chr15: 43524360	T>Del	15	1	-
MED23	Dominant	LoF	Chr6: 131621973	G>A	16	4	SA/H&B
MMP9	Dominant	LoF	Chr20: 46011656	C>A	16	3	SM/U
MTOR	De novo	LoF	Chr1: 11213404	T>C	11	4	SA/H&B
MYH4	De novo	LoF	Chr17: 10462888	G>A	14	1	-
MYO5B	Dominant	LoF	CHr18: 49847239	G>A	15	3	-
NAA15	De novo	LoF	Chr14: 139340947	A>T	20	3	SA/H&B, SM/O
NKX2-5	Recessive	LoF	Chr15: 173235021	->GC	12	1	No
NRXN2	Dominant	Missense	Chr11: 64661050	C>T	11	-	SA/H&B
	Dominant	Missense	Chr11: 64661050	C>T	11	-	-
NTRK1	Dominant	LoF	Chr1: 156861140	CTG>C	18	1	-
NTRK3	Dominant	LoF	Chr15: 87929292	G>A	18	2	-
	De novo	Missense	Chr15: 87940694	A>G	12	2	-
OXSR1	Dominant	LoF	Chr3: 38221588	->AG	13	4	SA/H&B
PLCB1	Dominant	LoF	Chr20: 8646182	G>A	19	2	SM/U
PTPN11	De novo	Missense	Chr12: 112489084	G>A	22	4	-
	Dominant	Missense	Chr12: 112450467	T>C	12	4	SA/H&B
PTPRC	Dominant	LoF	Chr1: 198756179	T>C	11	3	SM/H
PTPRD	Dominant	LoF	Chr9: 8500769	G>A	16	-	-
RIN2	De novo	LoF	Chr20: 19975221	C>Del	13	4	SM/U
SCN1A	Dominant	Missense	Chr2: 166048914	G>C	11	2	SM/U
SCN2A	De novo	LoF	Chr2: 165331415	G>A	20	2	-
	De novo	Missense	Chr2: 165314008	A>G	15	2	-
	Dominant	Missense	Chr2: 165308731	T>C	11	2	SM/H
SEZ6L	Recessive	Missense	Chr22: 26377670	C>G	11	2	SA/H&B
SRCAP	Dominant	Missense	Chr16: 30721467	C>T	12	4	SM/U
	Dominant	Missense	Chr16: 30721467	C>T	12	4	SA/H&B
	Dominant	Missense	Chr16: 30724942	C>T	11	4	SA/H
	Dominant	Missense	Chr16: 30724942	C>T	11	4	-
	Dominant	Missense	Chr16: 30738838	C>T	11	4	-
TAOK1	De novo	Missense	Chr17: 29502689	G>T	11	4	-
TRIO	Dominant	Missense	Chr5: 14387568	G>A	11	4	-
TSC1	Dominant	Missense	Chr9: 132903784	C>T	11	4	SM/U
TSC2	Dominant	LoF	Chr16: 2087923	TCCCTGCAGTGCAGGAAAGGTAGGGCCGGGTGGGG>T	15	4	SA/H&B
	Dominant	LoF	Chr16: 2087923	TCCCTGCAGTGCAGGAAAGGTAGGGCCGGGTGGGG>T	15	4	SA/H
UPB1	Dominant	LoF	Chr22: 24500105	A>G	11	1	-
USH2A	Dominant	LoF	Chr1: 215680378	T>C	13	1	-
SA = structural anomaly, SM = soft marker, LoF= loss of function (including indels, stop gain/loss, and splice donor/acceptor), U = urinary system, H = heart, H&B = head and brain, O = other. # Two siblings with the same mutation.
